# Supplementary material for: Year-Round Influenza a Virus Surveillance in Mallards (Anas platyrhynchos) Reveals Genetic Persistence During the Under-Sampled Spring Season
Source: Viruses. 2020 Jun 11;12(6):632. doi: 10.3390/v12060632 (PMC7354581; doi:10.3390/v12060632)
Supplement: Supplementary file 1 [file viruses-12-00632-s001.zip]

Archive with 2 entries (2 files):
- Figures S1-S6.pdf
- Table S1_Genbank Accessions.xlsx
